# Supplementary material for: GPS-Based Hidden Markov Models to Document Pastoral Mobility in the Sahel
Source: Sensors (Basel). 2024 Oct 30;24(21):6964. doi: 10.3390/s24216964 (PMC11548461; doi:10.3390/s24216964)
Supplement: Supplementary file 1 [file sensors-24-06964-s001.zip]

Archive with 2 entries (2 files):
- S1-240510-TMPbox.png
- S2-IllusTrees.jpeg
